# Supplementary material for: Administration and Therapeutic Drug Monitoring of β-lactams and Vancomycin in Critical Care Units in Colombia: The ANTIBIOCOL Study
Source: Pharmaceutics. 2021 Sep 28;13(10):1577. doi: 10.3390/pharmaceutics13101577 (PMC8537979; doi:10.3390/pharmaceutics13101577)
Supplement: Supplementary file 1 [file pharmaceutics-13-01577-s001.zip]

Archive with 1 entries (1 files):
- pharmaceutics-1358085-supplementary-resub(1).docx
